# Supplementary material for: Microaggregates as Nutrient Reservoirs for Fungi Drive Natural Regeneration in Larch Plantation Forests
Source: J Fungi (Basel). 2025 Apr 16;11(4):316. doi: 10.3390/jof11040316 (PMC12028414; doi:10.3390/jof11040316)
Supplement: Supplementary file 1 [file jof-11-00316-s001.zip]

Archive with 1 entries (1 files):
- jof-3576313-supplementary.pdf
